# Supplementary material for: Dinickel-catalyzed enantioselective reductive addition of imines with vinyl halides
Source: Nat Commun. 2025 Oct 6;16:8871. doi: 10.1038/s41467-025-63940-y (PMC12501250; doi:10.1038/s41467-025-63940-y)
Supplement: Supplementary file 3 — Supplementary Dataset 1 [file 41467_2025_63940_MOESM3_ESM.xlsx]

## Sheet: Sheet1
1[Ni2]
Ni	-1.1989	0.0454	-0.8479
Ni	1.1763	0.1196	-0.862
N	3.1979	0.0576	-0.6058
N	1.1328	0.1754	0.9975
N	-1.1373	0.1607	1.0024
N	-3.204	-0.1256	-0.5869
C	3.4305	-0.0419	0.6782
C	2.3579	-0.0363	1.6158
C	2.4327	-0.2454	2.9853
H	3.4143	-0.3741	3.4455
C	1.265	-0.2916	3.7482
H	1.3136	-0.4717	4.824
C	0.0035	-0.1632	3.1262
C	-0.0009	0.046	1.7018
C	-1.2593	-0.2612	3.7604
H	-1.3021	-0.4404	4.8366
C	-2.4296	-0.1912	3.0097
H	-3.4094	-0.2988	3.4794
C	-2.3656	-0.0112	1.6328
C	-3.4376	-0.0111	0.7021
O	4.7113	-0.2047	1.0458
C	5.5097	0.0821	-0.1524
C	4.4647	-0.1335	-1.2966
H	4.6105	0.6546	-2.0561
C	5.9314	1.5467	-0.0123
C	7.1093	1.872	0.6741
C	5.109	2.5946	-0.4499
C	7.4622	3.1991	0.9059
H	7.7611	1.0738	1.0378
C	5.4614	3.9228	-0.2165
H	4.1685	2.3829	-0.963
C	6.6399	4.2317	0.459
H	8.3867	3.4263	1.442
H	4.8036	4.7222	-0.5655
H	6.9148	5.2736	0.6392
C	6.702	-0.8415	-0.1801
C	7.6161	-0.7327	-1.236
C	6.9426	-1.7788	0.827
C	8.7371	-1.5559	-1.2924
H	7.4508	0.0167	-2.0171
C	8.0676	-2.6021	0.7718
H	6.2386	-1.8598	1.657
C	8.9658	-2.4966	-0.2873
H	9.4395	-1.4594	-2.1236
H	8.2418	-3.3306	1.5672
H	9.8466	-3.1415	-0.3286
O	-4.7231	0.1405	1.0651
C	-5.5078	-0.0853	-0.1544
C	-4.4537	0.1998	-1.2664
H	-4.6258	-0.4968	-2.1044
C	-5.9365	-1.5534	-0.1037
C	-7.0663	-1.9097	0.6463
C	-5.187	-2.5756	-0.7006
C	-7.4438	-3.2419	0.7867
H	-7.6601	-1.1289	1.1284
C	-5.5668	-3.9102	-0.5626
H	-4.2845	-2.3409	-1.2681
C	-6.6968	-4.2494	0.1778
H	-8.3296	-3.4943	1.3746
H	-4.9683	-4.6909	-1.0382
H	-6.9932	-5.2958	0.2818
C	-6.7026	0.8352	-0.1524
C	-7.5955	0.7735	-1.23
C	-6.967	1.7204	0.895
C	-8.7206	1.5917	-1.2672
H	-7.4096	0.0647	-2.0437
C	-8.0971	2.5384	0.8587
H	-6.2801	1.7622	1.7424
C	-8.975	2.4793	-0.2209
H	-9.4067	1.5326	-2.1155
H	-8.292	3.2253	1.6859
H	-9.8598	3.1194	-0.2463
C	-4.3797	1.6178	-1.8612
H	-5.3751	1.8415	-2.2867
C	-4.032	2.6865	-0.8367
H	-3.022	2.5243	-0.4268
H	-4.0375	3.6834	-1.2995
H	-4.7347	2.714	0.0064
C	-3.3676	1.6291	-2.9983
H	-2.3453	1.447	-2.612
H	-3.5811	0.8649	-3.7601
H	-3.3373	2.6053	-3.502
C	4.4511	-1.4821	-2.0414
H	5.4622	-1.6292	-2.4622
C	4.118	-2.6596	-1.1387
H	3.1031	-2.5583	-0.7233
H	4.1485	-3.6029	-1.7019
H	4.8153	-2.7611	-0.2965
C	3.4678	-1.4026	-3.1997
H	2.4369	-1.2589	-2.8257
H	3.6955	-0.5717	-3.8836
H	3.4636	-2.3297	-3.7895
3[Ni2]
Ni	-1.2227	-0.0996	-0.9756
Ni	1.2225	0.1008	-0.9756
N	3.2089	0.1047	-0.6024
N	1.1346	0.0168	0.9721
N	-1.1347	-0.0171	0.9722
N	-3.2089	-0.1042	-0.6021
C	3.4311	-0.0285	0.6853
C	2.3513	-0.0288	1.6148
C	2.4314	-0.0641	3.0043
H	3.4132	-0.0958	3.4805
C	1.2619	-0.0382	3.7604
H	1.3077	-0.0452	4.8516
C	0.0001	-0.0012	3.1209
C	0	-0.0005	1.6809
C	-1.2617	0.0351	3.7606
H	-1.3073	0.0409	4.8517
C	-2.4312	0.0618	3.0046
H	-3.413	0.0929	3.481
C	-2.3513	0.0279	1.6151
C	-3.4312	0.0281	0.6856
O	4.7098	-0.2021	1.0599
C	5.5173	0.0841	-0.1315
C	4.4802	-0.1329	-1.2788
H	4.646	0.6344	-2.0541
C	5.9436	1.5471	0.0098
C	7.1027	1.8667	0.7304
C	5.1465	2.5987	-0.4634
C	7.4611	3.192	0.9625
H	7.735	1.0646	1.1193
C	5.5046	3.9256	-0.2296
H	4.2226	2.3914	-1.0074
C	6.6635	4.2286	0.4813
H	8.371	3.4152	1.5249
H	4.867	4.7283	-0.6075
H	6.9432	5.2694	0.661
C	6.7071	-0.8424	-0.1529
C	7.6289	-0.7312	-1.2018
C	6.938	-1.7847	0.8518
C	8.7483	-1.5566	-1.2538
H	7.4705	0.0213	-1.9814
C	8.0618	-2.6101	0.8011
H	6.2287	-1.8663	1.6774
C	8.9679	-2.502	-0.2509
H	9.4569	-1.4583	-2.0796
H	8.2291	-3.3421	1.5949
H	9.8477	-3.1483	-0.2884
O	-4.7098	0.2015	1.0603
C	-5.5173	-0.084	-0.1313
C	-4.4802	0.1337	-1.2784
H	-4.6459	-0.6332	-2.0542
C	-5.9434	-1.5472	0.0091
C	-7.1026	-1.8672	0.7294
C	-5.1462	-2.5984	-0.4647
C	-7.461	-3.1927	0.9608
H	-7.7349	-1.0654	1.1188
C	-5.5043	-3.9255	-0.2316
H	-4.2223	-2.3908	-1.0084
C	-6.6633	-4.229	0.479
H	-8.3708	-3.4163	1.523
H	-4.8666	-4.7279	-0.6099
H	-6.9429	-5.2699	0.658
C	-6.7072	0.8424	-0.1523
C	-7.629	0.7313	-1.2014
C	-6.9381	1.7844	0.8526
C	-8.7484	1.5567	-1.2532
H	-7.4705	-0.021	-1.981
C	-8.0619	2.6098	0.802
H	-6.2289	1.8657	1.6782
C	-8.968	2.5019	-0.2501
H	-9.4569	1.4586	-2.079
H	-8.2292	3.3417	1.5959
H	-9.8478	3.1483	-0.2875
C	-4.4485	1.4996	-1.9898
H	-5.4651	1.6781	-2.3847
C	-4.075	2.6477	-1.0651
H	-3.0542	2.5188	-0.6717
H	-4.0977	3.6045	-1.6053
H	-4.7548	2.7422	-0.2078
C	-3.4917	1.4306	-3.1707
H	-2.4548	1.2546	-2.8266
H	-3.7518	0.6233	-3.8711
H	-3.4815	2.3733	-3.7354
C	4.4484	-1.4984	-1.9908
H	5.465	-1.6769	-2.3857
C	4.0747	-2.6469	-1.0667
H	3.0538	-2.5182	-0.6737
H	4.0977	-3.6035	-1.6073
H	4.7542	-2.7416	-0.2092
C	3.4918	-1.4287	-3.1719
H	2.4549	-1.2527	-2.8278
H	3.7521	-0.6212	-3.8719
H	3.4815	-2.3711	-3.7369
3int1
Ni	1.4348	0.5773	0.2714
Ni	-1.1728	0.4692	0.277
N	-3.1625	-0.0604	0.2339
N	-1.0577	-1.1641	-0.8161
N	1.224	-1.0696	-0.894
N	3.3159	0.2951	-0.2119
C	-3.3544	-1.0847	-0.5466
C	-2.2478	-1.74	-1.174
C	-2.3234	-2.8505	-2.0114
H	-3.3024	-3.2574	-2.2706
C	-1.1482	-3.4157	-2.485
H	-1.1689	-4.293	-3.1349
C	0.0988	-2.8588	-2.1178
C	0.0916	-1.69	-1.2747
C	1.3522	-3.3729	-2.5178
H	1.3897	-4.2637	-3.1484
C	2.5146	-2.7394	-2.1035
H	3.5023	-3.1068	-2.387
C	2.4195	-1.595	-1.3154
C	3.5272	-0.8123	-0.864
O	-4.6151	-1.5161	-0.6978
C	-5.4531	-0.4646	-0.0964
C	-4.4454	0.1919	0.895
H	-4.632	1.2769	0.9593
C	-5.8489	0.4536	-1.2521
C	-6.93	0.0969	-2.0699
C	-5.114	1.5993	-1.5808
C	-7.2764	0.8681	-3.1756
H	-7.511	-0.7991	-1.8363
C	-5.4614	2.3719	-2.6888
H	-4.2517	1.9	-0.9828
C	-6.5442	2.0132	-3.4879
H	-8.1262	0.5739	-3.7961
H	-4.8745	3.2633	-2.9255
H	-6.8171	2.6229	-4.3525
C	-6.6672	-1.0969	0.5363
C	-7.5989	-0.2626	1.1682
C	-6.9158	-2.4698	0.4848
C	-8.7439	-0.7924	1.7538
H	-7.4233	0.8177	1.193
C	-8.068	-3.0003	1.0669
H	-6.2019	-3.1236	-0.0194
C	-8.9827	-2.1667	1.705
H	-9.4581	-0.1284	2.2462
H	-8.2499	-4.0765	1.0174
H	-9.8838	-2.5844	2.1598
O	4.804	-1.1726	-1.0572
C	5.5584	-0.342	-0.096
C	4.6337	0.9021	0.0057
H	4.6827	1.3338	1.0166
C	5.6099	-1.1727	1.1866
C	6.4502	-2.2954	1.2151
C	4.7962	-0.917	2.2948
C	6.4815	-3.1366	2.322
H	7.0863	-2.5105	0.3517
C	4.8323	-1.7586	3.4075
H	4.1173	-0.0631	2.3107
C	5.6721	-2.8682	3.4271
H	7.1435	-4.0059	2.324
H	4.1891	-1.5385	4.2629
H	5.697	-3.5254	4.2995
C	6.9455	-0.0818	-0.6231
C	7.804	0.7081	0.1528
C	7.4157	-0.6112	-1.8269
C	9.0974	0.9839	-0.2774
H	7.449	1.1071	1.1084
C	8.7164	-0.3397	-2.2547
H	6.7564	-1.2389	-2.4296
C	9.5585	0.4607	-1.4866
H	9.7518	1.6071	0.3363
H	9.0723	-0.7601	-3.1984
H	10.5753	0.673	-1.8249
C	4.9028	2.0362	-1.0014
H	5.9534	2.3362	-0.836
C	4.7467	1.6151	-2.4547
H	3.7124	1.301	-2.6653
H	4.9684	2.4583	-3.1239
H	5.4117	0.7891	-2.7379
C	4.022	3.2393	-0.705
H	2.9704	3.0206	-0.9454
H	4.0668	3.538	0.3527
H	4.3222	4.1044	-1.313
C	-4.4322	-0.377	2.3292
H	-5.4704	-0.3042	2.6994
C	-4.0022	-1.8348	2.3981
H	-2.952	-1.9536	2.0895
H	-4.0798	-2.2088	3.4285
H	-4.613	-2.493	1.767
C	-3.5586	0.4747	3.2334
H	-2.5093	0.4647	2.8939
H	-3.8916	1.5222	3.2581
H	-3.5703	0.095	4.265
C	0.1334	1.646	1.4884
H	-0.0991	1.2199	2.4766
C	1.4997	2.0994	1.3383
H	1.6799	3.0539	0.8285
C	-0.9614	2.4831	0.9211
C	-0.9853	2.7772	-0.4687
C	-1.9769	3.0394	1.7327
C	-1.9902	3.5882	-1.0076
H	-0.1654	2.4139	-1.0992
C	-2.9732	3.835	1.1858
H	-1.9539	2.8472	2.8078
C	-2.9857	4.1126	-0.1888
H	-1.9896	3.8045	-2.0792
H	-3.7451	4.2588	1.8344
H	-3.7745	4.7395	-0.6127
Cl	2.5755	2.0356	2.7858
3int1’
Ni	1.2335	0.0324	-0.5249
Ni	-1.2516	0.3094	-0.2814
N	-3.1017	0.2067	0.3503
N	-1.0391	-1.1176	1.1119
N	1.236	-1.1703	1.0285
N	3.2195	-0.1821	-0.2608
C	-3.3308	-0.8544	1.0731
C	-2.2234	-1.5857	1.6158
C	-2.2863	-2.5998	2.5684
H	-3.2613	-2.9467	2.9148
C	-1.1038	-3.1262	3.0784
H	-1.1243	-3.9072	3.8416
C	0.1383	-2.6434	2.61
C	0.1095	-1.6386	1.5807
C	1.4111	-3.0698	3.0625
H	1.4715	-3.8207	3.8532
C	2.5676	-2.5383	2.5027
H	3.5579	-2.8511	2.8385
C	2.4526	-1.6008	1.4776
C	3.5079	-0.9903	0.7228
O	-4.6102	-1.2177	1.228
C	-5.3294	-0.4623	0.1763
C	-4.4097	0.7798	0.0252
H	-4.4158	1.119	-1.0233
C	-5.3003	-1.361	-1.0618
C	-6.2507	-2.3833	-1.1917
C	-4.2915	-1.2639	-2.0321
C	-6.2019	-3.2757	-2.2593
H	-7.0405	-2.483	-0.4421
C	-4.2423	-2.1587	-3.0996
H	-3.5081	-0.5051	-1.963
C	-5.1971	-3.1649	-3.22
H	-6.9553	-4.0627	-2.3409
H	-3.4425	-2.0629	-3.8371
H	-5.1585	-3.8636	-4.0591
C	-6.7355	-0.1804	0.6341
C	-7.5723	0.5596	-0.2114
C	-7.2405	-0.6411	1.8518
C	-8.8803	0.8517	0.1626
H	-7.1906	0.9069	-1.1769
C	-8.5547	-0.3534	2.2236
H	-6.5976	-1.2285	2.5098
C	-9.3762	0.396	1.385
H	-9.5179	1.4353	-0.5054
H	-8.9372	-0.7208	3.1789
H	-10.4037	0.6217	1.6792
O	4.8069	-1.2166	0.9621
C	5.5198	-0.1906	0.1772
C	4.4798	0.1222	-0.9356
H	4.5242	1.1947	-1.1857
C	5.7277	0.9762	1.1444
C	6.7823	0.9056	2.0653
C	4.8509	2.0666	1.2197
C	6.9623	1.8936	3.0283
H	7.4725	0.0587	2.0274
C	5.0326	3.058	2.1845
H	4.0042	2.1535	0.5347
C	6.0867	2.977	3.0904
H	7.7929	1.8173	3.7339
H	4.3387	3.9009	2.2251
H	6.2264	3.7564	3.843
C	6.8361	-0.7522	-0.2968
C	7.6651	0.0605	-1.0807
C	7.2723	-2.0337	0.0458
C	8.8973	-0.4057	-1.5288
H	7.3401	1.0747	-1.3349
C	8.5114	-2.4979	-0.3974
H	6.635	-2.6673	0.6652
C	9.3252	-1.6893	-1.1874
H	9.53	0.2384	-2.1436
H	8.8417	-3.5016	-0.1195
H	10.2942	-2.0553	-1.5341
C	4.5926	-0.6647	-2.2554
H	5.6153	-0.4833	-2.6321
C	4.4011	-2.1632	-2.0806
H	3.3823	-2.3911	-1.7299
H	4.5341	-2.6828	-3.0397
H	5.1098	-2.6064	-1.3686
C	3.6107	-0.119	-3.2812
H	2.5697	-0.3494	-3.003
H	3.6944	0.9717	-3.3996
H	3.7785	-0.5729	-4.2678
C	-4.7134	1.9966	0.9173
H	-5.7551	2.2871	0.6899
C	-4.6147	1.6998	2.4058
H	-3.5905	1.4088	2.6849
H	-4.8645	2.5955	2.9917
H	-5.2928	0.8993	2.73
C	-3.806	3.1551	0.5377
H	-2.7495	2.9208	0.7424
H	-3.8828	3.4037	-0.5306
H	-4.0578	4.061	1.1071
C	-1.1834	1.6049	-1.7333
H	-2.0182	1.5287	-2.4436
C	-0.1284	0.6191	-1.8653
H	0.9114	1.0511	-2.043
C	-0.8442	2.9799	-1.3339
C	-1.5262	4.0723	-1.8984
C	0.1657	3.258	-0.3915
C	-1.2183	5.3811	-1.5382
H	-2.311	3.8817	-2.6368
C	0.4797	4.5667	-0.0383
H	0.6891	2.4197	0.0898
C	-0.2123	5.6375	-0.6063
H	-1.766	6.2103	-1.9937
H	1.2642	4.7521	0.7004
H	0.0282	6.6645	-0.3217
Cl	-0.3946	-0.652	-3.1361
3ts1
Ni	-1.4155	0.393	-0.3114
Ni	1.0933	0.1649	-0.5402
N	2.9514	-0.3757	-0.2871
N	0.8506	-1.0697	1.0401
N	-1.4106	-0.8246	1.2123
N	-3.3875	0.3002	0.048
C	3.1456	-1.1468	0.7454
C	2.0293	-1.5736	1.5308
C	2.092	-2.3985	2.6521
H	3.066	-2.7516	2.995
C	0.9179	-2.7551	3.3021
H	0.9365	-3.4107	4.1752
C	-0.3183	-2.2601	2.8289
C	-0.2879	-1.3806	1.6902
C	-1.5842	-2.5653	3.3843
H	-1.6393	-3.2415	4.2401
C	-2.7391	-2.0229	2.8335
H	-3.7274	-2.2631	3.2297
C	-2.6246	-1.1512	1.7531
C	-3.6809	-0.501	1.0335
O	4.4101	-1.4936	1.0157
C	5.2304	-0.5804	0.1913
C	4.2421	-0.2581	-0.9674
H	4.3924	0.7795	-1.3116
C	5.5218	0.6171	1.0952
C	6.5573	0.5123	2.0355
C	4.7318	1.7743	1.0982
C	6.8032	1.5329	2.9482
H	7.1797	-0.3863	2.0536
C	4.98	2.7975	2.0143
H	3.9029	1.8962	0.3966
C	6.0135	2.6824	2.9399
H	7.6166	1.4292	3.6703
H	4.35	3.6895	1.9971
H	6.204	3.4866	3.6546
C	6.4998	-1.2812	-0.22
C	7.4301	-0.5674	-0.9867
C	6.793	-2.5966	0.1457
C	8.6181	-1.163	-1.3979
H	7.2179	0.4717	-1.2584
C	7.9873	-3.1924	-0.2634
H	6.0808	-3.1537	0.7569
C	8.9003	-2.4818	-1.038
H	9.3307	-0.5935	-1.9991
H	8.2037	-4.2221	0.0311
H	9.8339	-2.9507	-1.3572
O	-4.9827	-0.712	1.2746
C	-5.6659	-0.2283	0.059
C	-4.6469	0.8242	-0.4711
H	-4.6349	0.7884	-1.5729
C	-5.7617	-1.4498	-0.8591
C	-6.8098	-2.364	-0.6833
C	-4.775	-1.7445	-1.8113
C	-6.8776	-3.5309	-1.4398
H	-7.5846	-2.1576	0.0601
C	-4.8436	-2.9134	-2.5677
H	-3.9263	-1.0765	-1.9715
C	-5.8941	-3.8094	-2.3884
H	-7.7059	-4.2269	-1.2872
H	-4.0627	-3.1202	-3.303
H	-5.9468	-4.7231	-2.9849
C	-7.0242	0.3095	0.4228
C	-7.8315	0.8196	-0.6022
C	-7.5128	0.3068	1.7311
C	-9.0925	1.3364	-0.3222
H	-7.4646	0.8042	-1.6336
C	-8.7798	0.8204	2.0106
H	-6.892	-0.0982	2.5323
C	-9.5709	1.3396	0.9889
H	-9.7079	1.735	-1.132
H	-9.1497	0.8124	3.0387
H	-10.5618	1.7425	1.2105
C	-4.8363	2.2953	-0.0657
H	-5.8474	2.5827	-0.4072
C	-4.748	2.5245	1.4349
H	-3.7457	2.2699	1.8128
H	-4.9266	3.5815	1.677
H	-5.479	1.9315	2
C	-3.8234	3.1636	-0.7983
H	-2.8026	2.9702	-0.4293
H	-3.8221	2.9818	-1.8836
H	-4.0236	4.2321	-0.6381
C	4.3052	-1.1898	-2.1964
H	5.3553	-1.1649	-2.5388
C	3.9358	-2.6327	-1.8836
H	2.8873	-2.708	-1.5565
H	4.0374	-3.2568	-2.7823
H	4.5637	-3.0815	-1.1037
C	3.4367	-0.6707	-3.3309
H	2.367	-0.7538	-3.083
H	3.6472	0.3825	-3.5699
H	3.6029	-1.2565	-4.2459
C	1.1724	1.561	-1.8731
H	1.6135	1.269	-2.8315
C	-0.2132	1.2094	-1.67
H	-0.9047	2.0465	-1.3939
C	1.7567	2.7642	-1.2704
C	1.2084	3.3739	-0.123
C	2.9211	3.3325	-1.8207
C	1.7905	4.508	0.4318
H	0.3187	2.9363	0.3434
C	3.5074	4.4635	-1.2577
H	3.3581	2.8781	-2.716
C	2.9432	5.0615	-0.1312
H	1.3432	4.9639	1.3191
H	4.4092	4.8868	-1.7078
H	3.4008	5.951	0.3088
Cl	-1.0153	0.3401	-3.091
3ts1’
Ni	1.4318	0.5997	-0.3366
Ni	-1.1557	0.4469	-0.1222
N	-2.9718	-0.2341	0.1215
N	-0.812	-1.4952	-0.4841
N	1.4638	-1.3443	-0.5512
N	3.4529	0.2555	-0.0534
C	-3.1159	-1.4639	-0.289
C	-1.9644	-2.2273	-0.6483
C	-1.9612	-3.5578	-1.0623
H	-2.9144	-4.0734	-1.1923
C	-0.7503	-4.1961	-1.2865
H	-0.716	-5.2413	-1.6009
C	0.4595	-3.4862	-1.0982
C	0.3657	-2.1024	-0.7139
C	1.7514	-4.0375	-1.2545
H	1.8512	-5.0886	-1.5335
C	2.8738	-3.249	-1.038
H	3.8837	-3.6518	-1.1301
C	2.7002	-1.9109	-0.6929
C	3.7377	-0.9673	-0.4013
O	-4.3606	-1.9559	-0.3028
C	-5.2309	-0.7819	-0.0842
C	-4.2656	0.1722	0.6729
H	-4.4855	1.2208	0.4132
C	-5.6029	-0.2826	-1.4796
C	-6.6253	-0.9376	-2.1801
C	-4.9123	0.7519	-2.1231
C	-6.9598	-0.5623	-3.4774
H	-7.1683	-1.7541	-1.6967
C	-5.2496	1.1313	-3.4223
H	-4.0908	1.2655	-1.6195
C	-6.2753	0.4794	-4.1028
H	-7.7628	-1.0849	-4.0025
H	-4.6997	1.9428	-3.905
H	-6.5394	0.7806	-5.1192
C	-6.4539	-1.2048	0.6888
C	-7.4142	-0.2306	0.9908
C	-6.6765	-2.523	1.0908
C	-8.5652	-0.5643	1.6968
H	-7.2547	0.8019	0.6633
C	-7.8345	-2.8582	1.7949
H	-5.9374	-3.2882	0.8459
C	-8.7792	-1.8828	2.1021
H	-9.3026	0.2078	1.9281
H	-7.9971	-3.894	2.1023
H	-9.6839	-2.1475	2.6541
O	5.0286	-1.318	-0.4298
C	5.7454	-0.2512	0.2774
C	4.7271	0.9402	0.1907
H	4.6898	1.4317	1.1777
C	5.9185	-0.7811	1.7026
C	7.0408	-1.5544	2.0297
C	4.9175	-0.6222	2.6713
C	7.1683	-2.1376	3.2879
H	7.827	-1.7057	1.2861
C	5.0442	-1.2076	3.9302
H	4.0131	-0.0516	2.4487
C	6.1708	-1.9638	4.2457
H	8.0543	-2.7332	3.5201
H	4.2514	-1.0703	4.6692
H	6.27	-2.4185	5.2341
C	7.0721	-0.0231	-0.4057
C	7.9739	0.896	0.1472
C	7.4382	-0.7134	-1.5626
C	9.2071	1.1308	-0.4534
H	7.7044	1.4302	1.0642
C	8.6774	-0.4825	-2.1616
H	6.7467	-1.439	-1.9932
C	9.5637	0.4405	-1.6128
H	9.8963	1.8541	-0.0114
H	8.9497	-1.0335	-3.0649
H	10.533	0.6206	-2.0835
C	4.9954	2.04	-0.8496
H	6.0611	2.3092	-0.7496
C	4.7539	1.5673	-2.2738
H	3.6883	1.3547	-2.4446
H	5.0538	2.3379	-2.9975
H	5.3226	0.6562	-2.5118
C	4.1807	3.2784	-0.511
H	3.1033	3.0601	-0.5015
H	4.4557	3.6858	0.4731
H	4.3333	4.073	-1.2546
C	-4.2563	0.0589	2.2114
H	-5.3039	0.1976	2.5339
C	-3.7753	-1.2937	2.7164
H	-2.7178	-1.4588	2.4574
H	-3.8494	-1.3402	3.8117
H	-4.3542	-2.1364	2.3152
C	-3.4291	1.1797	2.8149
H	-2.3797	1.1212	2.4815
H	-3.8118	2.1709	2.5329
H	-3.4279	1.1226	3.9128
C	-1.3681	2.354	-0.407
H	-1.7877	2.3352	-1.4246
C	0.019	2.0162	-0.3121
H	0.6187	2.559	0.4468
C	-2.0649	3.2859	0.4886
C	-3.3378	3.761	0.1205
C	-1.5335	3.7362	1.711
C	-4.0532	4.6323	0.9367
H	-3.7635	3.4456	-0.8377
C	-2.2435	4.6139	2.5233
H	-0.5514	3.3825	2.0378
C	-3.5107	5.0647	2.1465
H	-5.0382	4.9852	0.62
H	-1.805	4.9486	3.467
H	-4.0663	5.7519	2.7885
Cl	1.0201	2.3721	-2.026
3int2
Ni	-1.4733	0.2381	-0.5792
Ni	1.0334	0.2766	-0.4747
N	3.0011	-0.278	-0.3043
N	0.8657	-1.2721	0.8447
N	-1.416	-1.1855	0.853
N	-3.4452	-0.1479	-0.3953
C	3.1656	-1.2501	0.5427
C	2.0388	-1.8511	1.2155
C	2.0916	-2.8952	2.1423
H	3.0599	-3.3121	2.4246
C	0.9078	-3.3707	2.6918
H	0.9204	-4.1788	3.4265
C	-0.3329	-2.8169	2.2898
C	-0.2929	-1.7526	1.3263
C	-1.6067	-3.2263	2.7505
H	-1.6761	-4.0292	3.4879
C	-2.7555	-2.6299	2.2462
H	-3.7508	-2.9441	2.5645
C	-2.6266	-1.6294	1.2793
C	-3.6999	-0.9903	0.5587
O	4.4147	-1.6798	0.7479
C	5.2823	-0.6676	0.1121
C	4.3042	-0.0088	-0.9096
H	4.4838	1.078	-0.9352
C	5.6846	0.2715	1.2488
C	6.715	-0.1261	2.1128
C	5.0047	1.4646	1.525
C	7.0681	0.6492	3.2125
H	7.2485	-1.0603	1.9178
C	5.3604	2.242	2.6281
H	4.1831	1.8099	0.8919
C	6.392	1.8412	3.4724
H	7.8777	0.3217	3.8692
H	4.8192	3.1718	2.8193
H	6.6697	2.4555	4.3323
C	6.4803	-1.3523	-0.495
C	7.4845	-0.5556	-1.0608
C	6.63	-2.7401	-0.5091
C	8.6064	-1.1356	-1.6434
H	7.3829	0.5342	-1.038
C	7.7592	-3.3214	-1.0881
H	5.858	-3.3661	-0.0581
C	8.7475	-2.5242	-1.6592
H	9.3782	-0.5001	-2.0838
H	7.8644	-4.4089	-1.0892
H	9.6299	-2.9815	-2.1126
O	-4.9803	-1.2393	0.8343
C	-5.7851	-0.3063	0.0148
C	-4.719	0.2202	-1.0128
H	-4.7965	-0.3822	-1.939
C	-6.9166	-1.1399	-0.5543
C	-7.673	-1.9055	0.3457
C	-7.2562	-1.1738	-1.908
C	-8.7344	-2.6857	-0.0975
H	-7.4153	-1.8839	1.4075
C	-8.3297	-1.9483	-2.3535
H	-6.6888	-0.5943	-2.6374
C	-9.0701	-2.7068	-1.4526
H	-9.3068	-3.2803	0.6182
H	-8.5802	-1.9588	-3.4166
H	-9.906	-3.3167	-1.8028
C	-6.2876	0.7737	0.9664
C	-7.5731	1.3137	0.8476
C	-5.4421	1.2783	1.9646
C	-7.999	2.3396	1.6905
H	-8.2573	0.9235	0.0897
C	-5.8684	2.2991	2.8094
H	-4.4347	0.8749	2.0902
C	-7.1478	2.8372	2.6737
H	-9.0073	2.745	1.5797
H	-5.1933	2.6768	3.5808
H	-7.4813	3.6382	3.3374
C	-4.7796	1.6954	-1.423
H	-4.7798	2.2999	-0.4984
C	-3.5575	2.0808	-2.2458
H	-3.4063	1.3909	-3.0911
H	-3.6752	3.0903	-2.6634
H	-2.6319	2.0913	-1.6502
C	-6.0487	2.0016	-2.2042
H	-6.0326	1.509	-3.1898
H	-6.9639	1.681	-1.6871
H	-6.1402	3.0807	-2.389
C	4.3315	-0.5145	-2.3646
H	5.3916	-0.501	-2.675
C	3.8023	-1.9332	-2.5069
H	2.7161	-1.9692	-2.3322
H	3.9779	-2.3107	-3.5237
H	4.2853	-2.6347	-1.8114
C	3.5715	0.4493	-3.2626
H	2.5132	0.5258	-2.9652
H	4.0097	1.458	-3.2364
H	3.5843	0.107	-4.3069
C	0.6135	2.3115	-0.9123
H	0.4627	2.1857	-1.9944
C	-0.3029	1.7087	-0.0404
H	-0.2099	1.9893	1.0247
C	1.6836	3.2623	-0.571
C	1.907	3.7402	0.7345
C	2.5619	3.6986	-1.5809
C	2.9635	4.6024	1.0122
H	1.2352	3.4335	1.5409
C	3.6287	4.5472	-1.3002
H	2.3952	3.35	-2.6047
C	3.8394	5.0039	0.0016
H	3.1039	4.9711	2.0325
H	4.2978	4.8623	-2.1055
H	4.6724	5.6745	0.2256
Cl	-0.0475	-0.5904	-2.4189
3int2’
Ni	1.3462	0.7007	0.0914
Ni	-1.08	0.6407	0.1936
N	-3.0476	0.0664	0.4746
N	-0.8396	-1.1379	1.2728
N	1.4396	-1.0744	1.1343
N	3.3773	0.2809	0.0322
C	-3.1436	-1.14	0.9528
C	-1.9851	-1.857	1.4198
C	-1.9968	-3.1702	1.8985
H	-2.9497	-3.6923	1.9982
C	-0.7954	-3.785	2.2176
H	-0.7738	-4.8096	2.5954
C	0.422	-3.1016	1.984
C	0.3384	-1.7591	1.4758
C	1.7127	-3.6513	2.1596
H	1.8113	-4.6635	2.5587
C	2.8367	-2.9304	1.7736
H	3.8413	-3.3482	1.8557
C	2.6574	-1.6562	1.2316
C	3.6781	-0.842	0.6097
O	-4.351	-1.716	0.9138
C	-5.125	-0.8711	-0.028
C	-4.4207	0.4929	0.1774
H	-4.4359	1.0759	-0.7575
C	-4.8681	-1.4788	-1.4077
C	-5.6011	-2.6112	-1.7903
C	-3.8534	-1.0218	-2.2602
C	-5.333	-3.2676	-2.9872
H	-6.392	-2.9876	-1.1359
C	-3.5805	-1.6846	-3.4566
H	-3.2406	-0.156	-2.0003
C	-4.3186	-2.8063	-3.8255
H	-5.9191	-4.1467	-3.2656
H	-2.7732	-1.3184	-4.0946
H	-4.1024	-3.3228	-4.7638
C	-6.5851	-0.9213	0.3356
C	-7.4844	-0.16	-0.4216
C	-7.0792	-1.7304	1.3609
C	-8.8481	-0.1934	-0.147
H	-7.1084	0.4589	-1.2425
C	-8.4472	-1.7662	1.6336
H	-6.3845	-2.3377	1.944
C	-9.3347	-0.9981	0.8842
H	-9.536	0.4079	-0.7457
H	-8.8202	-2.406	2.437
H	-10.4056	-1.0291	1.0975
O	4.9473	-1.2516	0.5404
C	5.6976	-0.1039	-0.0078
C	4.564	0.7027	-0.7117
H	4.7383	1.7799	-0.5631
C	6.2774	0.6033	1.2174
C	7.4304	0.0721	1.8124
C	5.6562	1.6986	1.8298
C	7.9577	0.6254	2.9744
H	7.9225	-0.7901	1.3546
C	6.1873	2.2565	2.9936
H	4.7426	2.1267	1.4115
C	7.3394	1.7258	3.5676
H	8.8592	0.1966	3.4184
H	5.6903	3.1137	3.4537
H	7.7546	2.1673	4.4766
C	6.7891	-0.6124	-0.9158
C	7.6554	0.3197	-1.5022
C	6.9815	-1.9705	-1.1753
C	8.6794	-0.0968	-2.3466
H	7.5247	1.3853	-1.2875
C	8.0134	-2.3884	-2.0164
H	6.3182	-2.7032	-0.7124
C	8.862	-1.4557	-2.6072
H	9.3432	0.6432	-2.7996
H	8.1532	-3.4549	-2.2083
H	9.6687	-1.7847	-3.2661
C	4.3469	0.475	-2.2197
H	5.3306	0.6391	-2.6961
C	3.8768	-0.935	-2.5445
H	2.8611	-1.1107	-2.1573
H	3.8343	-1.0853	-3.6319
H	4.5397	-1.71	-2.1349
C	3.3754	1.509	-2.7705
H	2.3694	1.39	-2.3366
H	3.7079	2.5375	-2.5671
H	3.2696	1.4028	-3.859
C	-4.971	1.3869	1.3065
H	-6.0282	1.5806	1.048
C	-4.9306	0.7375	2.6823
H	-3.8965	0.5141	2.9876
H	-5.3423	1.424	3.4351
H	-5.507	-0.1942	2.7413
C	-4.2361	2.7155	1.33
H	-3.1691	2.5725	1.5644
H	-4.2911	3.2444	0.3683
H	-4.6499	3.3828	2.0991
C	-0.7856	2.6021	-0.8113
H	-0.8028	2.0877	-1.7832
C	0.2345	2.279	0.0789
H	0.2573	2.9279	0.976
C	-1.7062	3.7453	-0.7402
C	-2.668	3.9304	-1.751
C	-1.67	4.6898	0.3018
C	-3.5623	4.9976	-1.7147
H	-2.7057	3.2137	-2.5783
C	-2.5609	5.7554	0.3404
H	-0.9278	4.5805	1.097
C	-3.5173	5.9156	-0.665
H	-4.2995	5.1159	-2.5133
H	-2.5097	6.4741	1.1628
H	-4.2164	6.7546	-0.6341
Cl	0.0557	-0.384	-1.6891
3int3
Ni	-1.4444	0.5174	-0.291
Ni	1.1444	0.3534	-0.2417
N	3.0602	-0.2007	-0.0201
N	0.9342	-0.9336	1.2744
N	-1.3477	-0.7365	1.3119
N	-3.4088	0.1584	-0.0216
C	3.2256	-1.0175	0.9716
C	2.0895	-1.4528	1.7551
C	2.1331	-2.3197	2.8484
H	3.0949	-2.6948	3.2007
C	0.9375	-2.6878	3.45
H	0.9287	-3.3743	4.2996
C	-0.2855	-2.1877	2.9553
C	-0.2342	-1.2766	1.8482
C	-1.5677	-2.5373	3.4598
H	-1.6416	-3.2295	4.3012
C	-2.7006	-2.0284	2.8562
H	-3.7017	-2.308	3.1891
C	-2.5649	-1.1451	1.776
C	-3.6447	-0.6218	0.9915
O	4.4599	-1.4631	1.2082
C	5.3417	-0.6431	0.3469
C	4.3387	-0.124	-0.7295
H	4.5701	0.9261	-0.968
C	5.8681	0.4633	1.2597
C	6.9336	0.1707	2.1226
C	5.2748	1.7301	1.3351
C	7.4064	1.1181	3.0249
H	7.4001	-0.817	2.082
C	5.751	2.68	2.2398
H	4.4295	2.0007	0.6969
C	6.8174	2.3812	3.0833
H	8.2422	0.87	3.6832
H	5.2769	3.6637	2.2757
H	7.1905	3.1305	3.7854
C	6.4574	-1.5125	-0.1769
C	7.4736	-0.9119	-0.9323
C	6.5194	-2.8853	0.0691
C	8.5191	-1.6725	-1.4455
H	7.4437	0.1675	-1.1126
C	7.5719	-3.6466	-0.4408
H	5.7394	-3.3579	0.6683
C	8.5712	-3.0458	-1.2015
H	9.3014	-1.1894	-2.0354
H	7.6084	-4.7195	-0.2378
H	9.3937	-3.6438	-1.6004
O	-4.9172	-0.935	1.2388
C	-5.7477	-0.1974	0.2648
C	-4.6664	0.3552	-0.7376
H	-4.6256	-0.3172	-1.6169
C	-6.7179	-1.2183	-0.2981
C	-7.4229	-2.0165	0.6146
C	-6.9651	-1.3861	-1.6616
C	-8.3444	-2.9595	0.1741
H	-7.2378	-1.8908	1.6843
C	-7.8973	-2.3269	-2.1052
H	-6.4331	-0.7849	-2.4005
C	-8.5878	-3.1163	-1.1915
H	-8.8785	-3.5763	0.9007
H	-8.0758	-2.4422	-3.1767
H	-9.3129	-3.8551	-1.5406
C	-6.4617	0.8944	1.051
C	-7.7833	1.2532	0.7638
C	-5.7858	1.5893	2.0641
C	-8.4094	2.2895	1.4549
H	-8.337	0.711	-0.007
C	-6.4124	2.6207	2.7583
H	-4.7568	1.3231	2.319
C	-7.7258	2.9781	2.4539
H	-9.4422	2.5518	1.2144
H	-5.8692	3.1489	3.5454
H	-8.2164	3.7871	2.9999
C	-4.837	1.7843	-1.2648
H	-4.9977	2.4481	-0.3964
C	-3.5827	2.2475	-1.9926
H	-3.2865	1.5383	-2.7821
H	-3.7493	3.2222	-2.4718
H	-2.7217	2.3731	-1.3177
C	-6.0431	1.8926	-2.1856
H	-5.8819	1.3211	-3.1139
H	-6.9714	1.526	-1.7255
H	-6.2172	2.9369	-2.4789
C	4.2485	-0.8916	-2.0626
H	5.2874	-1.0021	-2.4212
C	3.6399	-2.2778	-1.9154
H	2.571	-2.2205	-1.6566
H	3.7089	-2.8304	-2.8623
H	4.1433	-2.8842	-1.1491
C	3.4866	-0.0607	-3.0829
H	2.4631	0.1595	-2.736
H	3.9887	0.8973	-3.2824
H	3.3902	-0.5961	-4.0377
C	0.8943	2.2585	-1.0852
H	0.6984	1.9457	-2.1228
C	-0.0182	1.8912	-0.0882
H	0.0346	2.4142	0.882
C	1.9916	3.228	-0.9513
C	2.2884	3.8785	0.2621
C	2.8054	3.524	-2.0612
C	3.3392	4.7844	0.3548
H	1.6776	3.6681	1.1441
C	3.8708	4.4153	-1.9636
H	2.585	3.0391	-3.0174
C	4.145	5.0544	-0.7541
H	3.5332	5.2901	1.3052
H	4.4866	4.6224	-2.8429
H	4.9741	5.7616	-0.6769
I	-0.5964	-1.0342	-2.2746
3int3’
Ni	1.3872	0.4744	-0.1808
Ni	-1.1299	0.6336	0.0309
N	-3.1243	0.1302	0.3365
N	-0.9403	-0.875	1.4202
N	1.3436	-0.9111	1.2854
N	3.3543	0.059	-0.05
C	-3.2506	-0.8714	1.1566
C	-2.1066	-1.4763	1.785
C	-2.1514	-2.5791	2.6424
H	-3.1187	-3.0124	2.9016
C	-0.966	-3.0927	3.1448
H	-0.9687	-3.9428	3.8304
C	0.2692	-2.5416	2.7237
C	0.2225	-1.4312	1.8124
C	1.5434	-3.0204	3.1048
H	1.6113	-3.8541	3.8074
C	2.6896	-2.4626	2.5552
H	3.6846	-2.8332	2.807
C	2.5517	-1.4315	1.6238
C	3.6124	-0.8363	0.8513
O	-4.4812	-1.3634	1.3417
C	-5.282	-0.7939	0.2378
C	-4.4868	0.511	-0.0577
H	-4.5116	0.7164	-1.1393
C	-5.1901	-1.8108	-0.9005
C	-6.0406	-2.926	-0.9035
C	-4.2123	-1.7156	-1.8989
C	-5.9237	-3.9099	-1.8817
H	-6.8055	-3.0232	-0.1283
C	-4.0926	-2.703	-2.8755
H	-3.511	-0.8799	-1.9258
C	-4.9488	-3.8005	-2.8736
H	-6.5997	-4.7682	-1.8684
H	-3.3158	-2.6055	-3.6374
H	-4.8567	-4.5722	-3.6416
C	-6.7032	-0.5991	0.6982
C	-7.6317	-0.0832	-0.2153
C	-7.1327	-0.9281	1.9855
C	-8.9566	0.12	0.1572
H	-7.3083	0.1558	-1.2336
C	-8.4626	-0.7275	2.3577
H	-6.4183	-1.3441	2.698
C	-9.3767	-0.2007	1.4489
H	-9.6668	0.5276	-0.5658
H	-8.7846	-0.9897	3.3684
H	-10.4172	-0.0446	1.7427
O	4.8906	-1.2111	0.9946
C	5.6759	-0.2391	0.241
C	4.6087	0.3493	-0.744
H	4.73	1.441	-0.8017
C	6.1798	0.8024	1.2427
C	6.4816	2.114	0.8603
C	6.4171	0.4237	2.5698
C	6.9949	3.0264	1.7809
H	6.3199	2.4442	-0.169
C	6.9255	1.3359	3.4907
H	6.1945	-0.5987	2.8817
C	7.2162	2.6425	3.101
H	7.2175	4.0469	1.4607
H	7.0962	1.0216	4.523
H	7.6139	3.3585	3.8235
C	6.8581	-0.9531	-0.384
C	7.7747	-0.2217	-1.1497
C	7.0799	-2.3202	-0.1958
C	8.8778	-0.8432	-1.7268
H	7.6262	0.8519	-1.2966
C	8.1894	-2.9414	-0.7695
H	6.3762	-2.9023	0.4009
C	9.0903	-2.2088	-1.5377
H	9.5777	-0.2556	-2.3253
H	8.347	-4.0111	-0.6124
H	9.9573	-2.6982	-1.9872
C	4.5681	-0.1959	-2.1812
H	5.5976	-0.1065	-2.5725
C	4.1522	-1.6572	-2.2464
H	3.1031	-1.7856	-1.9369
H	4.2316	-2.0373	-3.274
H	4.7759	-2.3023	-1.6113
C	3.6633	0.6756	-3.0388
H	3.6363	0.3181	-4.0774
H	2.6228	0.6589	-2.6746
H	3.9953	1.724	-3.055
C	-4.9356	1.7913	0.6682
H	-6.0032	1.9253	0.4165
C	-4.8038	1.7104	2.1813
H	-3.7498	1.5979	2.4802
H	-5.1712	2.6351	2.648
H	-5.368	0.8774	2.6209
C	-4.1633	2.9828	0.1312
H	-3.0963	2.9036	0.386
H	-4.2286	3.0683	-0.9634
H	-4.5253	3.9271	0.5615
C	-0.392	2.7043	-0.8219
H	-0.3653	2.2735	-1.8338
C	0.3099	2.0518	0.1797
H	0.3337	2.5562	1.1626
C	-1.0257	4.0259	-0.7788
C	-1.619	4.5353	-1.9484
C	-1.0785	4.8222	0.3808
C	-2.244	5.778	-1.9621
H	-1.5864	3.9294	-2.8592
C	-1.7033	6.0639	0.3689
H	-0.6264	4.4539	1.3059
C	-2.2918	6.5503	-0.8011
H	-2.6965	6.1491	-2.8854
H	-1.731	6.6641	1.2822
H	-2.7807	7.5274	-0.8071
I	-0.3025	-0.7435	-2.1547
3ts2-R
Ni	-1.1202	0.5505	0.074
Ni	1.3381	-0.1605	-0.2287
N	3.2292	-0.7902	0.029
N	1.1528	-1.0835	1.5382
N	-1.119	-0.8835	1.5424
N	-3.1301	-0.2046	-0.0355
C	3.4046	-1.4091	1.1639
C	2.2878	-1.6361	2.0371
C	2.3029	-2.393	3.2218
H	3.2543	-2.7798	3.5906
C	1.1147	-2.6537	3.872
H	1.0927	-3.2573	4.7817
C	-0.1051	-2.1738	3.3193
C	-0.0214	-1.3582	2.1488
C	-1.396	-2.4828	3.7969
H	-1.5001	-3.097	4.6944
C	-2.5148	-2.0656	3.0939
H	-3.5248	-2.3438	3.3948
C	-2.3284	-1.2781	1.9523
C	-3.37	-0.9493	0.9818
O	4.6363	-1.8478	1.4421
C	5.5028	-1.1939	0.4377
C	4.4885	-0.9271	-0.7108
H	4.7337	0.0199	-1.2173
C	5.9998	0.079	1.1192
C	7.0045	-0.0354	2.0909
C	5.43	1.336	0.8897
C	7.4306	1.0744	2.8126
H	7.4547	-1.0132	2.2834
C	5.8584	2.4493	1.6138
H	4.6399	1.4705	0.1474
C	6.857	2.3243	2.5757
H	8.2157	0.9635	3.5643
H	5.399	3.4214	1.4184
H	7.1898	3.1982	3.1406
C	6.6427	-2.1126	0.0834
C	7.6241	-1.6324	-0.7938
C	6.7596	-3.4084	0.5886
C	8.6931	-2.4382	-1.1708
H	7.5457	-0.6114	-1.1812
C	7.838	-4.2136	0.2163
H	6.0051	-3.7839	1.2822
C	8.8038	-3.7344	-0.6647
H	9.4476	-2.0515	-1.8596
H	7.9209	-5.2246	0.6222
H	9.6456	-4.3672	-0.955
O	-4.5348	-1.5758	1.0554
C	-5.3115	-1.2001	-0.1556
C	-4.2224	-0.4358	-0.9998
H	-3.8011	-1.1608	-1.7227
C	-5.7725	-2.5099	-0.7661
C	-6.3275	-3.4784	0.0826
C	-5.7205	-2.7734	-2.1358
C	-6.8094	-4.6794	-0.426
H	-6.3796	-3.2772	1.1551
C	-6.214	-3.9741	-2.6494
H	-5.295	-2.0411	-2.8236
C	-6.7578	-4.9311	-1.7979
H	-7.2319	-5.4243	0.2526
H	-6.1661	-4.1589	-3.725
H	-7.1393	-5.8725	-2.2
C	-6.4821	-0.3658	0.3452
C	-7.7882	-0.5642	-0.1213
C	-6.2519	0.6302	1.2992
C	-8.8338	0.235	0.3354
H	-7.9931	-1.3438	-0.8595
C	-7.2969	1.4319	1.7508
H	-5.2494	0.7908	1.6963
C	-8.5908	1.2403	1.2704
H	-9.8455	0.0681	-0.0423
H	-7.0886	2.2143	2.4845
H	-9.4103	1.8696	1.626
C	-4.5871	0.8295	-1.7835
H	-4.7684	1.6239	-1.0399
C	-3.403	1.2186	-2.6641
H	-3.3231	0.539	-3.5279
H	-3.5159	2.2395	-3.0572
H	-2.4364	1.156	-2.1446
C	-5.8142	0.6894	-2.6728
H	-5.6539	-0.0458	-3.4772
H	-6.7255	0.4082	-2.1324
H	-6.021	1.6481	-3.1693
C	4.357	-2.0204	-1.7921
H	5.3876	-2.2656	-2.1037
C	3.6983	-3.2919	-1.279
H	2.6366	-3.1205	-1.0413
H	3.7327	-4.0782	-2.0453
H	4.19	-3.6908	-0.38
C	3.6255	-1.4707	-3.005
H	2.6319	-1.0786	-2.7313
H	4.193	-0.6587	-3.4821
H	3.4632	-2.2536	-3.7589
C	1.2899	1.5623	-1.514
H	0.8315	1.1161	-2.4061
C	0.5264	1.644	-0.3472
H	0.9333	2.2371	0.4836
C	2.5268	2.3099	-1.7769
C	3.0034	3.3242	-0.9249
C	3.2561	2.0465	-2.9515
C	4.1633	4.0292	-1.231
H	2.4376	3.5868	-0.0262
C	4.4299	2.734	-3.2439
H	2.8772	1.2909	-3.6448
C	4.8947	3.728	-2.3814
H	4.4983	4.8307	-0.5664
H	4.9797	2.5038	-4.1606
H	5.8087	4.2791	-2.6148
I	-0.3704	-1.5744	-1.8187
N	-1.5086	2.2806	1.2642
C	-1.3327	2.7205	-0.0503
S	-3.0126	2.4472	1.8777
O	-4.0368	2.7326	0.8547
O	-3.2616	1.3488	2.828
C	-2.8996	3.9299	2.8658
H	-2.1248	3.7976	3.6281
H	-2.6664	4.7787	2.2129
H	-3.8787	4.0747	3.3372
C	-0.6095	3.9753	-0.3359
C	-0.5129	4.4502	-1.6538
C	-0.0205	4.7222	0.6962
C	0.152	5.6385	-1.9313
H	-0.9589	3.8638	-2.4635
C	0.6352	5.9191	0.4168
H	-0.0896	4.3429	1.7198
C	0.727	6.3803	-0.8962
H	0.224	5.9925	-2.9624
H	1.0816	6.4963	1.2308
H	1.2463	7.3163	-1.1155
H	-2.1779	2.5731	-0.7435
3ts2-S
Ni	-1.1287	0.2599	0.0799
Ni	1.4207	0.0367	-0.2739
N	3.3926	-0.4497	-0.1758
N	1.3347	-1.4899	1.0432
N	-0.9497	-1.5092	1.0975
N	-3.0029	-0.6635	-0.3046
C	3.6102	-1.4595	0.6208
C	2.5241	-2.0962	1.307
C	2.6279	-3.24	2.1152
H	3.6158	-3.6596	2.312
C	1.4813	-3.8161	2.6225
H	1.5284	-4.7112	3.2461
C	0.2141	-3.2635	2.2886
C	0.2007	-2.0776	1.4868
C	-1.0318	-3.8135	2.6514
H	-1.0574	-4.7087	3.277
C	-2.2059	-3.2556	2.168
H	-3.1834	-3.6898	2.3777
C	-2.1168	-2.1167	1.3647
C	-3.2195	-1.5533	0.5976
O	4.8712	-1.8845	0.7509
C	5.6989	-0.8236	0.1448
C	4.6746	-0.1504	-0.8258
H	4.8381	0.9404	-0.8389
C	6.1051	0.067	1.318
C	7.1997	-0.2992	2.1139
C	5.3528	1.1854	1.6952
C	7.5387	0.4369	3.2457
H	7.7952	-1.1749	1.8426
C	5.6909	1.9219	2.8301
H	4.4873	1.495	1.1075
C	6.7857	1.5538	3.6078
H	8.3986	0.1364	3.849
H	5.0897	2.7922	3.1059
H	7.0523	2.134	4.4942
C	6.9003	-1.4451	-0.5198
C	7.8515	-0.5933	-1.0977
C	7.1088	-2.8242	-0.5679
C	8.9783	-1.1119	-1.7265
H	7.7042	0.4904	-1.0484
C	8.243	-3.3438	-1.1938
H	6.3792	-3.4936	-0.1088
C	9.1778	-2.4925	-1.7771
H	9.7082	-0.4347	-2.1758
H	8.3945	-4.4253	-1.2224
H	10.0642	-2.9018	-2.267
O	-4.4488	-2.0416	0.7173
C	-5.3001	-1.2255	-0.1937
C	-4.2127	-0.613	-1.1375
H	-4.0179	-1.3265	-1.9631
C	-6.2793	-2.2056	-0.8057
C	-7.1775	-2.848	0.0594
C	-6.3265	-2.5153	-2.1663
C	-8.0998	-3.7691	-0.4242
H	-7.1468	-2.6126	1.1267
C	-7.2596	-3.4316	-2.6558
H	-5.637	-2.0423	-2.8671
C	-8.1478	-4.0602	-1.7887
H	-8.7892	-4.2605	0.2662
H	-7.2856	-3.6535	-3.7251
H	-8.876	-4.7781	-2.1732
C	-5.9824	-0.1568	0.6493
C	-7.2443	0.3341	0.2899
C	-5.323	0.4278	1.7382
C	-7.813	1.4072	0.9727
H	-7.7968	-0.1306	-0.5309
C	-5.8924	1.5001	2.4228
H	-4.354	0.0597	2.0773
C	-7.1334	2.003	2.035
H	-8.7982	1.7743	0.6749
H	-5.3402	1.942	3.2569
H	-7.5783	2.8462	2.5688
C	-4.475	0.7564	-1.7579
H	-4.7013	1.4483	-0.9299
C	-3.2449	1.2667	-2.4917
H	-2.9781	0.609	-3.334
H	-3.423	2.2747	-2.8933
H	-2.3525	1.3259	-1.8502
C	-5.6611	0.7436	-2.7099
H	-5.4464	0.1394	-3.6059
H	-6.5808	0.3503	-2.2571
H	-5.8793	1.7635	-3.0581
C	4.6674	-0.6465	-2.2859
H	5.7167	-0.6005	-2.6271
C	4.1837	-2.0816	-2.4234
H	3.1125	-2.1687	-2.1841
H	4.3091	-2.4312	-3.4573
H	4.7355	-2.7769	-1.7755
C	3.8609	0.299	-3.1604
H	2.8209	0.3894	-2.8066
H	4.2995	1.3069	-3.1775
H	3.8148	-0.0658	-4.1961
C	1.1322	2.0623	-0.9368
H	0.6413	1.9316	-1.9115
C	0.4128	1.6903	0.2119
H	0.9037	1.9777	1.1537
C	2.301	2.9493	-0.9878
C	2.9893	3.3881	0.1596
C	2.7499	3.4217	-2.2352
C	4.0824	4.2427	0.06
H	2.6583	3.0502	1.147
C	3.8415	4.2782	-2.3361
H	2.2225	3.0993	-3.138
C	4.5198	4.6898	-1.1884
H	4.6012	4.568	0.9657
H	4.166	4.6293	-3.3191
H	5.3776	5.3618	-1.2629
N	-2.0807	1.464	1.5378
C	-1.4295	2.5316	0.9946
S	-1.8935	1.1917	3.1527
O	-2.3364	2.3704	3.9032
O	-2.5149	-0.1113	3.4226
C	-0.1453	0.9976	3.4953
H	0.2865	0.2474	2.8209
H	0.3644	1.962	3.3842
H	-0.0734	0.6647	4.537
H	-0.7396	3.1116	1.628
C	-2.1344	3.3784	0.0143
C	-3.5366	3.41	0.0298
C	-1.446	4.2524	-0.8439
C	-4.2356	4.2684	-0.8148
H	-4.066	2.7662	0.7362
C	-2.1479	5.1022	-1.6915
H	-0.3527	4.2595	-0.8461
C	-3.5455	5.1096	-1.6863
H	-5.3291	4.2787	-0.7838
H	-1.6006	5.7704	-2.3606
H	-4.0924	5.7822	-2.3514
I	-0.0103	-1.0416	-2.3008
3ts2’-R
Ni	-1.0862	0.3913	-0.1385
Ni	1.5494	0.332	-0.2822
N	3.5102	-0.1863	-0.5571
N	1.3128	-1.327	-1.4218
N	-0.9842	-1.3095	-1.3114
N	-3.0053	-0.6217	0.3045
C	3.608	-1.3771	-1.0797
C	2.4596	-2.0333	-1.6294
C	2.4922	-3.2655	-2.2976
H	3.4503	-3.7696	-2.4314
C	1.3145	-3.7998	-2.7728
H	1.2999	-4.7449	-3.3195
C	0.0887	-3.1437	-2.4833
C	0.1394	-1.9074	-1.753
C	-1.1768	-3.6644	-2.8091
H	-1.2413	-4.5832	-3.3966
C	-2.3171	-3.0547	-2.3124
H	-3.3134	-3.4658	-2.4761
C	-2.1657	-1.9163	-1.5197
C	-3.2384	-1.3866	-0.6968
O	4.8094	-1.9667	-1.0462
C	5.5916	-1.1443	-0.0924
C	4.8984	0.226	-0.2845
H	4.9413	0.8217	0.6403
C	5.3541	-1.7635	1.2845
C	6.0403	-2.9412	1.6152
C	4.426	-1.2523	2.1997
C	5.8101	-3.5875	2.8247
H	6.7663	-3.3565	0.911
C	4.1944	-1.9013	3.4128
H	3.8484	-0.3523	1.9768
C	4.8851	-3.0669	3.7305
H	6.358	-4.5022	3.0632
H	3.4569	-1.489	4.105
H	4.7021	-3.5724	4.6817
C	7.0515	-1.2022	-0.4622
C	7.9576	-0.4448	0.2907
C	7.5388	-2.02	-1.4839
C	9.3203	-0.4877	0.0132
H	7.5876	0.1798	1.11
C	8.906	-2.0664	-1.7588
H	6.8395	-2.6256	-2.0635
C	9.7999	-1.3	-1.0154
H	10.0132	0.112	0.6077
H	9.2732	-2.7126	-2.5597
H	10.87	-1.3383	-1.2311
O	-4.4892	-1.8114	-0.8964
C	-5.3238	-1.0531	0.0253
C	-4.2628	-0.5132	1.0501
H	-4.4658	0.5503	1.251
C	-6.0122	0.0545	-0.771
C	-6.471	1.2247	-0.1561
C	-6.304	-0.1489	-2.1243
C	-7.2267	2.1564	-0.8686
H	-6.251	1.4207	0.8969
C	-7.0482	0.7852	-2.8389
H	-5.9314	-1.047	-2.6193
C	-7.5238	1.9368	-2.2121
H	-7.5796	3.0606	-0.3671
H	-7.2605	0.6094	-3.8962
H	-8.1151	2.6657	-2.7715
C	-6.3874	-1.991	0.5739
C	-7.371	-1.4962	1.4404
C	-6.4286	-3.3427	0.219
C	-8.3568	-2.3329	1.9539
H	-7.3684	-0.4388	1.7185
C	-7.4218	-4.1798	0.7279
H	-5.675	-3.7433	-0.4602
C	-8.3867	-3.6815	1.5987
H	-9.1096	-1.9269	2.6336
H	-7.4374	-5.2329	0.4375
H	-9.1628	-4.3389	1.997
C	-4.1497	-1.2624	2.3919
H	-5.1826	-1.3786	2.7642
C	-3.5358	-2.6455	2.2353
H	-2.4701	-2.5725	1.9695
H	-3.6015	-3.2075	3.1771
H	-4.0372	-3.2475	1.4633
C	-3.3839	-0.44	3.4132
H	-3.3241	-0.9679	4.3755
H	-2.35	-0.252	3.0834
H	-3.8693	0.53	3.5993
C	5.4532	1.0876	-1.44
H	6.5138	1.269	-1.1872
C	5.4011	0.4198	-2.8074
H	4.3643	0.202	-3.1075
H	5.8107	1.0994	-3.5676
H	5.9735	-0.5135	-2.8645
C	4.7408	2.424	-1.499
H	3.6783	2.284	-1.7489
H	4.7882	2.9726	-0.5483
H	5.1752	3.0685	-2.2762
C	1.2602	2.3537	0.43
H	1.0415	2.0843	1.4736
C	0.3544	1.9076	-0.5412
H	0.4883	2.2805	-1.5684
C	2.1891	3.4811	0.3251
C	3.0412	3.7812	1.4047
C	2.2155	4.3374	-0.7911
C	3.9006	4.8747	1.3621
H	3.0161	3.1353	2.2884
C	3.0711	5.4331	-0.8322
H	1.5484	4.1387	-1.6358
C	3.9227	5.706	0.2404
H	4.555	5.0861	2.2118
H	3.0717	6.0866	-1.7086
H	4.5926	6.5684	0.2066
N	-2.4835	1.8797	-0.8113
C	-1.5892	2.8032	-0.365
H	-1.1818	3.5284	-1.0867
C	-1.6191	3.2891	1.0187
C	-2.2609	2.5915	2.0513
C	-0.9252	4.4691	1.3319
C	-2.2071	3.0587	3.3592
H	-2.784	1.6617	1.815
C	-0.8752	4.9387	2.6405
H	-0.4035	5.0092	0.5359
C	-1.5149	4.2342	3.6604
H	-2.6983	2.4961	4.1569
H	-0.325	5.8554	2.8667
H	-1.4685	4.5944	4.6907
S	-2.689	1.8276	-2.4583
O	-1.5256	2.3486	-3.1902
O	-3.1965	0.4881	-2.7798
C	-4.0263	2.9713	-2.7264
H	-4.8901	2.6523	-2.1336
H	-3.7014	3.9772	-2.4374
H	-4.2634	2.9433	-3.7964
I	0.4672	-0.7728	1.9837
3ts2’-S
Ni	-1.0865	0.4227	-0.1804
Ni	1.4555	0.1762	-0.0451
N	3.4197	-0.1643	-0.4906
N	1.252	-1.1652	-1.5505
N	-1.0276	-1.2358	-1.3586
N	-3.0314	-0.4216	0.1938
C	3.5545	-1.1766	-1.3043
C	2.4111	-1.7721	-1.9252
C	2.4482	-2.8973	-2.7652
H	3.4164	-3.3222	-3.0342
C	1.2655	-3.4468	-3.2084
H	1.2578	-4.3229	-3.86
C	0.0338	-2.9079	-2.7463
C	0.0862	-1.7519	-1.9019
C	-1.2306	-3.4699	-3.0051
H	-1.3021	-4.3439	-3.6567
C	-2.3578	-2.9554	-2.3831
H	-3.3443	-3.4008	-2.5123
C	-2.2041	-1.8546	-1.5386
C	-3.2579	-1.3338	-0.6788
O	4.7879	-1.6663	-1.4787
C	5.581	-1.061	-0.384
C	4.7925	0.2568	-0.1675
H	4.8512	0.574	0.8859
C	5.4702	-2.0288	0.7924
C	6.2803	-3.1735	0.8088
C	4.5241	-1.866	1.8124
C	6.1529	-4.1246	1.8166
H	7.0217	-3.3199	0.0185
C	4.3917	-2.8226	2.8185
H	3.8584	-1.0007	1.8326
C	5.2055	-3.952	2.826
H	6.7968	-5.0072	1.8124
H	3.6353	-2.6797	3.5933
H	5.101	-4.6995	3.6159
C	7.0088	-0.8927	-0.8336
C	7.9269	-0.3463	0.0731
C	7.4544	-1.2725	-2.1012
C	9.2573	-0.1623	-0.2887
H	7.5906	-0.0666	1.0766
C	8.7904	-1.091	-2.4622
H	6.7497	-1.7163	-2.8065
C	9.6939	-0.5333	-1.5614
H	9.9595	0.2689	0.4283
H	9.1254	-1.3939	-3.4571
H	10.7391	-0.3928	-1.8462
O	-4.4658	-1.8804	-0.7245
C	-5.3184	-1.1084	0.177
C	-4.2621	-0.2435	0.9769
H	-4.5575	0.8128	0.8798
C	-6.2252	-0.2256	-0.6762
C	-6.9155	0.8388	-0.0871
C	-6.3931	-0.46	-2.0415
C	-7.7553	1.6502	-0.8411
H	-6.7635	1.0764	0.9693
C	-7.2251	0.3608	-2.8017
H	-5.8416	-1.2659	-2.5261
C	-7.9124	1.4153	-2.2064
H	-8.2735	2.4842	-0.3622
H	-7.3296	0.1732	-3.8732
H	-8.5629	2.058	-2.8045
C	-6.156	-2.1071	0.9624
C	-7.0406	-1.6749	1.9589
C	-6.0859	-3.4776	0.687
C	-7.8039	-2.5876	2.6819
H	-7.1412	-0.6114	2.1827
C	-6.8568	-4.39	1.4049
H	-5.4093	-3.8353	-0.0893
C	-7.7139	-3.952	2.4111
H	-8.478	-2.2257	3.4617
H	-6.7815	-5.4554	1.1743
H	-8.3134	-4.6676	2.9782
C	-4.0127	-0.5351	2.464
H	-4.9915	-0.4178	2.9644
C	-3.4901	-1.9333	2.7508
H	-4.2109	-2.7209	2.4947
H	-2.5568	-2.1313	2.2029
H	-3.2588	-2.0443	3.8196
C	-3.0816	0.5291	3.0315
H	-2.9528	0.4046	4.1157
H	-2.076	0.4612	2.5836
H	-3.4667	1.5456	2.8559
C	5.2201	1.4466	-1.0521
H	6.2992	1.5869	-0.8599
C	5.0277	1.2157	-2.5438
H	3.9638	1.0759	-2.791
H	5.3723	2.0933	-3.1083
H	5.5791	0.3474	-2.9253
C	4.4965	2.7045	-0.6154
H	3.4106	2.6049	-0.7696
H	4.6637	2.9253	0.4479
H	4.8283	3.5784	-1.1937
C	1.0721	1.8323	1.3639
H	0.7081	1.2139	2.1924
C	0.3325	1.831	0.1821
H	0.6437	2.53	-0.608
C	2.104	2.7928	1.7669
C	3.0004	2.4471	2.7951
C	2.191	4.0814	1.2138
C	3.958	3.3511	3.244
H	2.9308	1.4494	3.2416
C	3.138	4.991	1.6753
H	1.4929	4.3741	0.4243
C	4.029	4.6302	2.6871
H	4.6463	3.0631	4.0428
H	3.176	5.9947	1.2433
H	4.7709	5.3464	3.0484
I	0.4133	-1.5689	1.7683
N	-1.7972	1.9774	-1.3915
C	-1.6565	2.4756	-0.0871
S	-3.3291	1.8421	-1.9659
O	-3.4499	0.5885	-2.7278
O	-4.3345	2.1607	-0.9353
C	-3.4506	3.1503	-3.171
H	-3.3379	4.1161	-2.6659
H	-2.6798	3.0128	-3.9364
H	-4.4506	3.0701	-3.6147
H	-2.4126	2.162	0.6582
C	-1.2551	3.8809	0.1402
C	-0.8638	4.699	-0.9303
C	-1.2752	4.4228	1.4347
C	-0.5137	6.029	-0.7109
H	-0.8384	4.2681	-1.9352
C	-0.92	5.7496	1.6522
H	-1.5657	3.7835	2.2745
C	-0.5396	6.5593	0.5797
H	-0.218	6.6584	-1.5541
H	-0.9376	6.1571	2.6658
H	-0.2653	7.603	0.7508
3int4
Ni	-1.2271	-0.0073	-0.425
Ni	1.2414	0.1768	-0.4466
N	3.3194	-0.3982	-0.3135
N	1.1191	-1.7838	0.2183
N	-1.1495	-1.9591	-0.0252
N	-3.2256	-0.5289	-0.6808
C	3.4371	-1.5475	0.271
C	2.2919	-2.374	0.5516
C	2.3884	-3.6743	1.0786
H	3.3736	-4.0584	1.3465
C	1.2464	-4.429	1.2427
H	1.2887	-5.4388	1.6561
C	-0.0018	-3.8762	0.8585
C	-0.0058	-2.5431	0.3411
C	-1.2463	-4.5375	0.9641
H	-1.2718	-5.5585	1.3517
C	-2.4152	-3.8919	0.6046
H	-3.3926	-4.3639	0.7062
C	-2.3222	-2.5815	0.1214
C	-3.4427	-1.7124	-0.2286
O	4.6708	-1.9894	0.5613
C	5.5415	-0.8191	0.3533
C	4.6927	-0.002	-0.6626
H	4.8332	1.0777	-0.4982
C	5.6519	-0.1594	1.7271
C	6.5337	-0.6994	2.6734
C	4.8346	0.9079	2.1147
C	6.6044	-0.1805	3.9627
H	7.1739	-1.5402	2.3925
C	4.9029	1.4295	3.4065
H	4.129	1.3414	1.4057
C	5.7903	0.8897	4.3343
H	7.3025	-0.6135	4.6829
H	4.2568	2.2665	3.6847
H	5.8482	1.3007	5.3447
C	6.8881	-1.2726	-0.1484
C	7.8717	-0.2995	-0.3709
C	7.1973	-2.6133	-0.3847
C	9.1322	-0.6582	-0.8367
H	7.6427	0.7525	-0.1719
C	8.4639	-2.973	-0.8478
H	6.441	-3.3787	-0.2016
C	9.4327	-1.9996	-1.0781
H	9.8866	0.113	-1.0085
H	8.6929	-4.0262	-1.0269
H	10.4233	-2.2841	-1.44
O	-4.702	-2.0983	-0.0693
C	-5.5442	-0.892	-0.3452
C	-4.5135	0.0348	-1.0783
H	-4.5909	-0.1384	-2.1703
C	-6.7089	-1.4018	-1.1659
C	-7.4737	-2.4458	-0.6246
C	-7.0658	-0.8903	-2.4145
C	-8.5609	-2.9666	-1.3161
H	-7.2031	-2.8477	0.3553
C	-8.164	-1.4059	-3.1066
H	-6.4938	-0.0772	-2.8642
C	-8.9127	-2.4444	-2.5623
H	-9.1409	-3.783	-0.8798
H	-8.4294	-0.9897	-4.0811
H	-9.769	-2.8491	-3.1067
C	-5.9708	-0.3143	0.9957
C	-7.2363	0.261	1.1634
C	-5.0532	-0.2382	2.0525
C	-7.5649	0.9218	2.3469
H	-7.976	0.1992	0.3606
C	-5.3799	0.4252	3.2326
H	-4.0609	-0.6889	1.981
C	-6.6354	1.0153	3.381
H	-8.5575	1.3651	2.4581
H	-4.6301	0.482	4.0262
H	-6.8916	1.541	4.3041
C	-4.5822	1.547	-0.846
H	-4.5545	1.7205	0.2442
C	-3.3754	2.2394	-1.4647
H	-3.2438	1.9649	-2.5235
H	-3.4805	3.3318	-1.4072
H	-2.4351	2.0019	-0.9409
C	-5.8631	2.1503	-1.4016
H	-5.8762	2.1109	-2.5029
H	-6.7716	1.649	-1.0396
H	-5.9417	3.2097	-1.1194
C	4.9517	-0.2872	-2.1569
H	6.0381	-0.1467	-2.3013
C	4.5927	-1.7036	-2.5811
H	3.5068	-1.8743	-2.5193
H	4.8797	-1.868	-3.6289
H	5.0939	-2.476	-1.9827
C	4.2273	0.7296	-3.0199
H	3.1357	0.6544	-2.8937
H	4.5217	1.7594	-2.7742
H	4.4424	0.5654	-4.0853
C	1.0957	2.2587	-0.5074
H	0.1242	2.4566	-0.9806
C	1.0578	1.8319	0.8221
H	1.9922	1.8398	1.3979
C	2.2051	2.9425	-1.186
C	3.376	3.3369	-0.5146
C	2.0592	3.3306	-2.5306
C	4.3677	4.0679	-1.1641
H	3.4904	3.113	0.5492
C	3.0439	4.0699	-3.1766
H	1.1509	3.04	-3.0664
C	4.2076	4.4393	-2.4992
H	5.2622	4.3713	-0.6135
H	2.9026	4.363	-4.2199
H	4.9792	5.024	-3.0054
N	-0.9607	0.5924	1.4798
C	-0.2155	1.8474	1.6589
S	-1.2671	-0.1876	2.8554
O	-1.7483	0.7219	3.911
O	-2.0752	-1.3858	2.5545
C	0.2952	-0.8104	3.4922
H	0.6892	-1.5862	2.8274
H	1.0154	0.0137	3.5748
H	0.0983	-1.2263	4.4869
H	0.106	1.9216	2.7157
C	-1.1163	3.0635	1.4431
C	-2.485	2.968	1.7265
C	-0.6113	4.3076	1.0416
C	-3.3253	4.0706	1.5917
H	-2.8903	2.0114	2.0611
C	-1.4518	5.412	0.9016
H	0.4561	4.4235	0.8336
C	-2.815	5.298	1.1709
H	-4.391	3.9634	1.8187
H	-1.0349	6.3693	0.5785
H	-3.4734	6.1634	1.0607
I	-0.0305	-0.0899	-2.8166
3int4’
Ni	1.3094	0.2253	-0.2416
Ni	-1.1304	0.0358	0.1978
N	-3.0822	-0.6125	0.3437
N	-0.9784	-1.8205	-0.6454
N	1.2896	-1.7043	-0.8136
N	3.3364	-0.0997	-0.5397
C	-3.2645	-1.7255	-0.3048
C	-2.1488	-2.4793	-0.8147
C	-2.2188	-3.7601	-1.3676
H	-3.192	-4.2345	-1.5002
C	-1.0383	-4.4057	-1.7096
H	-1.0539	-5.4177	-2.1203
C	0.201	-3.7553	-1.5147
C	0.169	-2.422	-0.99
C	1.4731	-4.3182	-1.7893
H	1.5343	-5.34	-2.1702
C	2.6202	-3.5716	-1.5744
H	3.6129	-3.9743	-1.7833
C	2.4955	-2.2601	-1.1028
C	3.5671	-1.3284	-0.9014
O	-4.5266	-2.1454	-0.4612
C	-5.3464	-0.97	-0.0904
C	-4.3935	-0.2748	0.9142
H	-4.5482	0.8163	0.8928
C	-5.5408	-0.1971	-1.3948
C	-6.5094	-0.657	-2.2994
C	-4.7238	0.8736	-1.7793
C	-6.6621	-0.0661	-3.549
H	-7.1496	-1.4977	-2.0179
C	-4.8721	1.4602	-3.0369
H	-3.9455	1.2608	-1.1165
C	-5.8398	0.9967	-3.9235
H	-7.4242	-0.4409	-4.2365
H	-4.2104	2.2827	-3.3185
H	-5.9518	1.4596	-4.9069
C	-6.6637	-1.4216	0.4811
C	-7.5695	-0.436	0.8953
C	-7.024	-2.765	0.5966
C	-8.8023	-0.788	1.4345
H	-7.3005	0.6201	0.7858
C	-8.2641	-3.1173	1.132
H	-6.3289	-3.5365	0.2598
C	-9.1533	-2.1335	1.5563
H	-9.4962	-0.0084	1.7573
H	-8.535	-4.1725	1.2147
H	-10.1228	-2.4119	1.9758
O	4.8557	-1.6771	-1.071
C	5.6037	-0.6192	-0.4069
C	4.6326	0.5849	-0.5666
H	4.7089	1.2442	0.3095
C	5.7282	-1.0215	1.0688
C	5.9672	-0.0693	2.0668
C	5.622	-2.3662	1.4434
C	6.0743	-0.4444	3.4045
H	6.0703	0.9876	1.8091
C	5.7305	-2.7427	2.7807
H	5.4419	-3.1228	0.6773
C	5.952	-1.7842	3.768
H	6.2499	0.3189	4.1662
H	5.6371	-3.797	3.0521
H	6.0302	-2.0795	4.8167
C	6.9673	-0.4944	-1.0426
C	7.7988	0.5715	-0.6761
C	7.4418	-1.4346	-1.9613
C	9.0714	0.7022	-1.2231
H	7.4448	1.3165	0.0423
C	8.7187	-1.3036	-2.5078
H	6.8029	-2.27	-2.2524
C	9.5371	-0.2374	-2.1427
H	9.7029	1.5439	-0.93
H	9.075	-2.0456	-3.2262
H	10.5363	-0.1376	-2.5725
C	4.7734	1.4552	-1.8266
H	5.8168	1.8202	-1.8263
C	4.5412	0.6832	-3.1161
H	3.5076	0.3081	-3.1765
H	4.6953	1.3354	-3.9868
H	5.2211	-0.1737	-3.2235
C	3.8546	2.6638	-1.7293
H	3.9764	3.322	-2.6007
H	2.7947	2.364	-1.7003
H	4.0547	3.2635	-0.8291
C	-4.4989	-0.767	2.3774
H	-5.5577	-0.6225	2.6581
C	-4.1492	-2.2374	2.5602
H	-3.0968	-2.4312	2.2996
H	-4.27	-2.5237	3.6141
H	-4.7793	-2.9096	1.9651
C	-3.6548	0.0705	3.323
H	-2.5787	-0.1002	3.1647
H	-3.8645	1.1467	3.2298
H	-3.8564	-0.2066	4.3669
C	-1.3193	2.9502	0.714
H	-0.4239	3.3368	0.2121
C	-1.1628	2.0877	1.7405
H	-2.0469	1.6824	2.2378
C	-2.5945	3.4498	0.2022
C	-2.6434	4.0718	-1.058
C	-3.7894	3.3569	0.9402
C	-3.8443	4.5547	-1.5706
H	-1.722	4.1553	-1.6411
C	-4.9899	3.8323	0.4234
H	-3.7706	2.9266	1.9449
C	-5.0242	4.4292	-0.8379
H	-3.8599	5.0294	-2.5549
H	-5.9052	3.751	1.0157
H	-5.9667	4.8038	-1.2435
N	0.3969	0.2679	1.6139
C	0.1489	1.5792	2.283
H	-0.0218	1.3649	3.3535
C	1.2951	2.5705	2.2235
C	2.6136	2.1905	1.9518
C	1.0541	3.9117	2.564
C	3.6531	3.1221	2.0173
H	2.8356	1.1496	1.7016
C	2.0872	4.8406	2.6201
H	0.034	4.2289	2.7948
C	3.3977	4.4499	2.3437
H	4.6799	2.8045	1.814
H	1.8684	5.8778	2.885
H	4.2133	5.175	2.3902
S	0.5486	-1.0341	2.6609
O	-0.1048	-0.7317	3.9434
O	0.1576	-2.2435	1.9351
C	2.2961	-1.1849	2.9919
H	2.8421	-1.2758	2.0426
H	2.6403	-0.3116	3.5581
H	2.4286	-2.0939	3.5902
I	-0.2141	1.2347	-2.218
1int1
Ni	1.3915	0.5127	0.2486
Ni	-1.1543	0.3705	0.282
N	-3.1289	-0.0155	0.1085
N	-1.0501	-1.143	-0.9342
N	1.2298	-1.0482	-0.9871
N	3.2842	0.3085	-0.2351
C	-3.3455	-0.9428	-0.7857
C	-2.2488	-1.5011	-1.5081
C	-2.3243	-2.3569	-2.6039
H	-3.3039	-2.6194	-3.0072
C	-1.1533	-2.8741	-3.1384
H	-1.1797	-3.5571	-3.99
C	0.097	-2.4902	-2.5995
C	0.0944	-1.5473	-1.51
C	1.3489	-2.9455	-3.0679
H	1.385	-3.6549	-3.8973
C	2.5155	-2.4519	-2.4991
H	3.5013	-2.771	-2.842
C	2.428	-1.4869	-1.5004
C	3.5223	-0.7617	-0.9469
O	-4.6073	-1.3675	-0.93
C	-5.4131	-0.4558	-0.0947
C	-4.3475	0.033	0.9257
H	-4.5607	1.0714	1.2305
C	-5.9091	0.64	-1.0362
C	-6.9994	0.3617	-1.8724
C	-5.2754	1.8825	-1.1548
C	-7.4534	1.3002	-2.7936
H	-7.5014	-0.6064	-1.7954
C	-5.7326	2.8239	-2.0777
H	-4.4109	2.1325	-0.5363
C	-6.8221	2.5397	-2.8969
H	-8.3081	1.0638	-3.4317
H	-5.2243	3.7885	-2.1545
H	-7.1798	3.2816	-3.6148
C	-6.5669	-1.2214	0.5036
C	-7.465	-0.5295	1.327
C	-6.7885	-2.5764	0.2502
C	-8.5502	-1.1831	1.9014
H	-7.3098	0.538	1.5138
C	-7.8811	-3.2304	0.8224
H	-6.1029	-3.1185	-0.4036
C	-8.7617	-2.5399	1.6508
H	-9.2384	-0.6296	2.5443
H	-8.0433	-4.2906	0.6138
H	-9.615	-3.0548	2.0982
O	4.8057	-1.1105	-1.1121
C	5.5255	-0.3498	-0.0702
C	4.593	0.886	0.0924
H	4.5972	1.225	1.1396
C	5.5299	-1.2621	1.158
C	6.4694	-2.2999	1.2417
C	4.5562	-1.1631	2.1596
C	6.4404	-3.2071	2.2972
H	7.233	-2.3996	0.4654
C	4.53	-2.0701	3.218
H	3.7975	-0.3805	2.1297
C	5.4697	-3.0942	3.2927
H	7.183	-4.0073	2.3428
H	3.7623	-1.9679	3.9886
H	5.4483	-3.8038	4.1233
C	6.9259	-0.0534	-0.5395
C	7.7623	0.6941	0.2997
C	7.428	-0.5145	-1.7583
C	9.0655	0.9961	-0.0831
H	7.3831	1.0403	1.2666
C	8.7374	-0.2169	-2.139
H	6.7856	-1.1087	-2.4107
C	9.5576	0.542	-1.3076
H	9.7024	1.5863	0.5798
H	9.1173	-0.5837	-3.0957
H	10.5812	0.7762	-1.609
C	4.8984	2.1025	-0.801
H	5.9365	2.3968	-0.5639
C	4.8113	1.8054	-2.2903
H	3.7921	1.4974	-2.5712
H	5.0482	2.7052	-2.8757
H	5.5016	1.0156	-2.6138
C	3.9901	3.2682	-0.4432
H	2.9536	3.0619	-0.7512
H	3.9832	3.4725	0.6376
H	4.3067	4.1856	-0.9592
C	-4.195	-0.8231	2.202
H	-5.2017	-0.8828	2.653
C	-3.7078	-2.2396	1.9314
H	-2.6809	-2.2357	1.533
H	-3.6896	-2.8218	2.8631
H	-4.3416	-2.7846	1.2198
C	-3.2843	-0.1402	3.2066
H	-2.266	-0.0195	2.7987
H	-3.6563	0.8549	3.4891
H	-3.196	-0.7365	4.1256
C	0.1052	1.452	1.5428
H	-0.1112	0.9396	2.493
C	1.4439	1.9751	1.4223
H	1.5788	2.9678	0.9766
C	-1.0123	2.3144	1.0312
C	-0.927	2.9141	-0.2561
C	-2.0564	2.7434	1.8883
C	-1.8646	3.8507	-0.6711
H	-0.0988	2.6248	-0.9133
C	-2.9845	3.6877	1.4664
H	-2.1044	2.3407	2.9015
C	-2.8991	4.2438	0.1863
H	-1.7903	4.2831	-1.6721
H	-3.779	4.0064	2.1474
H	-3.6315	4.9867	-0.1389
Cl	2.536	1.8476	2.8446
1int1’
Ni	1.0856	-0.2389	-0.5755
Ni	-1.0715	0.3163	-0.1746
N	-3.0543	0.1968	0.2365
N	-1.0746	-1.0571	1.2406
N	1.1752	-1.2272	1.1001
N	3.1227	-0.5026	-0.3744
C	-3.3399	-0.7764	1.0549
C	-2.2704	-1.478	1.7146
C	-2.3708	-2.4565	2.7155
H	-3.358	-2.7804	3.0497
C	-1.2145	-2.9767	3.2752
H	-1.2698	-3.7196	4.0739
C	0.0521	-2.5552	2.7961
C	0.0493	-1.6163	1.7216
C	1.3198	-2.9795	3.2666
H	1.3759	-3.6755	4.1065
C	2.4778	-2.5124	2.661
H	3.4644	-2.8182	3.0134
C	2.3716	-1.6575	1.5551
C	3.427	-1.1252	0.7281
O	-4.6301	-1.0952	1.2172
C	-5.3253	-0.3943	0.1128
C	-4.342	0.7774	-0.1596
H	-4.3268	1.0108	-1.236
C	-5.3783	-1.4014	-1.0379
C	-6.4197	-2.339	-1.0749
C	-4.3698	-1.4869	-2.0097
C	-6.4614	-3.3269	-2.0542
H	-7.2129	-2.2935	-0.3247
C	-4.4109	-2.4797	-2.9886
H	-3.5261	-0.7928	-2.012
C	-5.4557	-3.4004	-3.0171
H	-7.2865	-4.0431	-2.0651
H	-3.6108	-2.5271	-3.7308
H	-5.4868	-4.1738	-3.7882
C	-6.7049	0.0005	0.5732
C	-7.5268	0.717	-0.3064
C	-7.2052	-0.3545	1.8273
C	-8.8153	1.0864	0.0683
H	-7.1509	0.9815	-1.3
C	-8.4995	0.0106	2.2003
H	-6.5754	-0.9241	2.5125
C	-9.3064	0.7339	1.3258
H	-9.4415	1.6491	-0.6278
H	-8.8781	-0.2767	3.1841
H	-10.319	1.0198	1.6196
O	4.7199	-1.2003	1.0686
C	5.3804	-0.1918	0.2136
C	4.4021	-0.1353	-0.9967
H	4.3441	0.8976	-1.3739
C	5.3705	1.0939	1.0408
C	6.3332	1.2593	2.0466
[truncated: 1,345 more rows]
